# Supplementary material for: Space Microgravity Alters Neural Stem Cell Division: Implications for Brain Cancer Research on Earth and in Space
Source: Int J Mol Sci. 2022 Nov 18;23(22):14320. doi: 10.3390/ijms232214320 (PMC9699585; doi:10.3390/ijms232214320)
Supplement: Supplementary file 1 [file ijms-23-14320-s001.zip]

Archive with 3 entries (2 files):
- MP4 Videos/
- MP4 Videos/MP41.mp4
- MP4 Videos/MP42.mp4
